# Supplementary material for: Laser Synthesized Core-Satellite Fe-Au Nanoparticles for Multimodal In Vivo Imaging and In Vitro Photothermal Therapy
Source: Pharmaceutics. 2022 May 5;14(5):994. doi: 10.3390/pharmaceutics14050994 (PMC9144942; doi:10.3390/pharmaceutics14050994)
Supplement: Supplementary file 1 [file pharmaceutics-14-00994-s001.zip]

Archive with 1 entries (1 files):
- pharmaceutics-1685755-supplementary.pdf
